# Supplementary material for: Association between biological aging and periodontitis using NHANES 2009–2014 and mendelian randomization
Source: Sci Rep. 2024 May 2;14:10089. doi: 10.1038/s41598-024-61002-9 (PMC11065868; doi:10.1038/s41598-024-61002-9)
Supplement: Supplementary file 2 — Supplementary Information 2. [file 41598_2024_61002_MOESM2_ESM.xlsx]

## Sheet: table S1 The SNPs used as instr
							For the MR analysis investigating the causal association of BioAgeAccel with periodontitis, we obtained 18 instrumental variables.
							Supplementary Table 1 The SNPs used as instrumental variables of BioAgeAccel
SNP	chr.exposure	pos.exposure	effect_allele.exposure	other_allele.exposure	eaf.exposure	beta.exposure	se.exposure	exposure	mr_keep.exposure	pval.exposure	pval_origin.exposure	id.exposure	data_source.exposure
1:11880755	1	11880755	C	T	0.841574	0.0745635	0.0117695	exposure	TRUE	2.37e-10	inferred	95lBsB	textfile
1:21889760	1	21889760	G	A	0.986998	0.246242	0.0376885	exposure	TRUE	6.42e-11	inferred	95lBsB	textfile
1:55505647	1	55505647	G	T	0.982635	0.233956	0.0326546	exposure	TRUE	7.8e-13	inferred	95lBsB	textfile
2:21232195	2	21232195	G	A	0.475149	-0.0627699	0.00857115	exposure	TRUE	2.42e-13	inferred	95lBsB	textfile
2:21294975	2	21294975	G	A	0.17858	-0.0852474	0.0111678	exposure	TRUE	2.29e-14	inferred	95lBsB	textfile
2:169802252	2	169802252	G	T	0.349477	-0.0588729	0.00901435	exposure	TRUE	6.53e-11	inferred	95lBsB	textfile
4:81202048	4	81202048	G	T	0.731297	-0.0578905	0.00968569	exposure	TRUE	2.27e-09	inferred	95lBsB	textfile
5:32819073	5	32819073	T	C	0.399736	-0.0507023	0.00871935	exposure	TRUE	6.07e-09	inferred	95lBsB	textfile
6:31358545	6	31358545	T	C	0.569135	-0.0495616	0.00897245	exposure	TRUE	3.32e-08	inferred	95lBsB	textfile
6:31884823	6	31884823	T	C	0.14804	-0.0853732	0.012038	exposure	TRUE	1.32e-12	inferred	95lBsB	textfile
6:31894626	6	31894626	A	G	0.637756	-0.0494734	0.00889101	exposure	TRUE	2.63e-08	inferred	95lBsB	textfile
6:32529418	6	32529418	C	G	0.392894	-0.0569408	0.0104294	exposure	TRUE	4.77e-08	inferred	95lBsB	textfile
7:106412082	7	106412082	G	A	0.802621	-0.0906273	0.01076	exposure	TRUE	3.68e-17	inferred	95lBsB	textfile
8:10778546	8	10778546	A	G	0.452224	0.053866	0.00861359	exposure	TRUE	4.01e-10	inferred	95lBsB	textfile
8:126500031	8	126500031	C	G	0.580568	0.0683856	0.00875779	exposure	TRUE	5.79e-15	inferred	95lBsB	textfile
10:71094504	10	71094504	T	C	0.890052	0.103409	0.0136815	exposure	TRUE	4.08e-14	inferred	95lBsB	textfile
10:96023077	10	96023077	T	C	0.565771	0.0551127	0.00863966	exposure	TRUE	1.78e-10	inferred	95lBsB	textfile
12:20351276	12	20351276	A	T	0.66531	0.0532864	0.00916057	exposure	TRUE	5.99e-09	inferred	95lBsB	textfile
12:90069276	12	90069276	T	G	0.830792	0.0655444	0.0114134	exposure	TRUE	9.31e-09	inferred	95lBsB	textfile
15:91443059	15	91443059	T	C	0.610914	0.0551202	0.00887659	exposure	TRUE	5.31e-10	inferred	95lBsB	textfile
16:69969299	16	69969299	C	G	0.947719	-0.113118	0.0193447	exposure	TRUE	4.99e-09	inferred	95lBsB	textfile
19:11198187	19	11198187	C	T	0.88283	0.142711	0.0133538	exposure	TRUE	1.17e-26	inferred	95lBsB	textfile
19:11261861	19	11261861	T	A	0.627499	0.0490926	0.00899195	exposure	TRUE	4.77e-08	inferred	95lBsB	textfile
19:11283222	19	11283222	C	T	0.938764	0.128934	0.0198944	exposure	TRUE	9.12e-11	inferred	95lBsB	textfile
19:19379549	19	19379549	C	T	0.92442	0.108978	0.0161423	exposure	TRUE	1.47e-11	inferred	95lBsB	textfile
19:45196964	19	45196964	G	A	0.980837	0.190409	0.0319199	exposure	TRUE	2.44e-09	inferred	95lBsB	textfile
19:45233385	19	45233385	A	G	0.912289	0.106093	0.0151448	exposure	TRUE	2.47e-12	inferred	95lBsB	textfile
19:45316588	19	45316588	G	A	0.966276	0.156231	0.0237325	exposure	TRUE	4.61e-11	inferred	95lBsB	textfile
19:45372794	19	45372794	G	A	0.831379	0.0767505	0.0114515	exposure	TRUE	2.05e-11	inferred	95lBsB	textfile
19:45398633	19	45398633	G	C	0.825321	0.0780212	0.0114238	exposure	TRUE	8.51e-12	inferred	95lBsB	textfile
19:45413233	19	45413233	G	T	0.919338	0.258497	0.0157293	exposure	TRUE	1.09e-60	inferred	95lBsB	textfile
19:45424514	19	45424514	A	C	0.813836	-0.0622007	0.0112639	exposure	TRUE	3.35e-08	inferred	95lBsB	textfile
19:45491032	19	45491032	C	T	0.982843	0.195984	0.0338431	exposure	TRUE	7e-09	inferred	95lBsB	textfile
20:10965998	20	10965998	G	A	0.523179	-0.0493457	0.00857299	exposure	TRUE	8.62e-09	inferred	95lBsB	textfile
