# Supplementary material for: Association between biological aging and periodontitis using NHANES 2009–2014 and mendelian randomization
Source: Sci Rep. 2024 May 2;14:10089. doi: 10.1038/s41598-024-61002-9 (PMC11065868; doi:10.1038/s41598-024-61002-9)
Supplement: Supplementary file 3 — Supplementary Information 3. [file 41598_2024_61002_MOESM3_ESM.xlsx]

## Sheet: table S2 The SNPs used as instr
For the MR analysis investigating the causal association of PhenoAgeAccel with periodontitis, we obtained 52 instrumental variables.
Supplementary Table 2 The SNPs used as instrumental variables of PhenoAgeAccel
SNP	chr.exposure	pos.exposure	effect_allele.exposure	other_allele.exposure	eaf.exposure	beta.exposure	se.exposure	exposure	mr_keep.exposure	pval.exposure	pval_origin.exposure	id.exposure	data_source.exposure
1:11856378	1	11856378	G	A	0.663493	-0.132147	0.0217666	exposure	TRUE	1.27e-09	inferred	R0BGau	textfile
1:39970928	1	39970928	C	A	0.771244	-0.206743	0.0245911	exposure	TRUE	4.2e-17	inferred	R0BGau	textfile
1:66102257	1	66102257	G	A	0.629299	0.199102	0.021321	exposure	TRUE	9.79e-21	inferred	R0BGau	textfile
1:154428283	1	154428283	A	G	0.591058	0.162261	0.0209361	exposure	TRUE	9.17e-15	inferred	R0BGau	textfile
1:158556301	1	158556301	A	G	0.732275	-0.221484	0.0233668	exposure	TRUE	2.58e-21	inferred	R0BGau	textfile
1:159713844	1	159713844	C	T	0.840494	0.206957	0.0283158	exposure	TRUE	2.69e-13	inferred	R0BGau	textfile
1:203649423	1	203649423	T	C	0.094985	-0.247774	0.0355931	exposure	TRUE	3.37e-12	inferred	R0BGau	textfile
1:248039451	1	248039451	C	T	0.664578	0.177322	0.021764	exposure	TRUE	3.72e-16	inferred	R0BGau	textfile
2:8756183	2	8756183	C	T	0.61802	0.158793	0.0213276	exposure	TRUE	9.66e-14	inferred	R0BGau	textfile
2:27730940	2	27730940	T	C	0.394579	-0.126126	0.0211037	exposure	TRUE	2.28e-09	inferred	R0BGau	textfile
2:113867288	2	113867288	T	C	0.562861	-0.144158	0.020815	exposure	TRUE	4.34e-12	inferred	R0BGau	textfile
2:169763148	2	169763148	T	C	0.298116	-0.179337	0.0225233	exposure	TRUE	1.69e-15	inferred	R0BGau	textfile
3:49686682	3	49686682	T	C	0.70902	0.17939	0.0227179	exposure	TRUE	2.87e-15	inferred	R0BGau	textfile
5:1100831	5	1100831	G	A	0.45496	0.150903	0.0208161	exposure	TRUE	4.19e-13	inferred	R0BGau	textfile
5:67584357	5	67584357	A	G	0.733707	-0.136393	0.0235352	exposure	TRUE	6.82e-09	inferred	R0BGau	textfile
5:72121124	5	72121124	A	G	0.14748	-0.198618	0.0291786	exposure	TRUE	9.97e-12	inferred	R0BGau	textfile
5:127406259	5	127406259	G	T	0.246852	-0.28879	0.0240144	exposure	TRUE	2.6e-33	inferred	R0BGau	textfile
6:31418070	6	31418070	A	C	0.6512	-0.162391	0.021693	exposure	TRUE	7.11e-14	inferred	R0BGau	textfile
6:32615945	6	32615945	A	T	0.580805	-0.186801	0.0224061	exposure	TRUE	7.62e-17	inferred	R0BGau	textfile
6:32619654	6	32619654	T	C	0.469989	-0.1468	0.0227135	exposure	TRUE	1.03e-10	inferred	R0BGau	textfile
6:135419631	6	135419631	A	G	0.740993	0.161307	0.023654	exposure	TRUE	9.14e-12	inferred	R0BGau	textfile
6:139844429	6	139844429	G	A	0.447481	0.141117	0.0207806	exposure	TRUE	1.12e-11	inferred	R0BGau	textfile
7:1033605	7	1033605	C	T	0.510444	0.122266	0.0207522	exposure	TRUE	3.82e-09	inferred	R0BGau	textfile
7:33081514	7	33081514	A	G	0.703464	-0.140266	0.0226917	exposure	TRUE	6.35e-10	inferred	R0BGau	textfile
8:41521762	8	41521762	G	C	0.912545	-0.215208	0.0374272	exposure	TRUE	8.92e-09	inferred	R0BGau	textfile
8:126485294	8	126485294	T	A	0.532011	-0.147604	0.0207437	exposure	TRUE	1.11e-12	inferred	R0BGau	textfile
9:116933783	9	116933783	A	T	0.787188	0.139544	0.025279	exposure	TRUE	3.39e-08	inferred	R0BGau	textfile
9:136142185	9	136142185	C	T	0.938399	0.284662	0.042911	exposure	TRUE	3.27e-11	inferred	R0BGau	textfile
10:25198687	10	25198687	T	C	0.629243	0.1408	0.0214632	exposure	TRUE	5.38e-11	inferred	R0BGau	textfile
10:45963387	10	45963387	C	T	0.755207	-0.140279	0.0240251	exposure	TRUE	5.26e-09	inferred	R0BGau	textfile
10:71100920	10	71100920	C	T	0.850399	-0.195557	0.0289885	exposure	TRUE	1.52e-11	inferred	R0BGau	textfile
11:16261098	11	16261098	C	A	0.916953	-0.277376	0.0374596	exposure	TRUE	1.31e-13	inferred	R0BGau	textfile
11:61589481	11	61589481	A	G	0.687228	0.261033	0.0223329	exposure	TRUE	1.46e-31	inferred	R0BGau	textfile
11:100471466	11	100471466	A	C	0.900931	0.213352	0.0345836	exposure	TRUE	6.87e-10	inferred	R0BGau	textfile
11:116648917	11	116648917	G	C	0.133398	-0.167962	0.0303906	exposure	TRUE	3.26e-08	inferred	R0BGau	textfile
12:51321994	12	51321994	C	T	0.372487	-0.126531	0.021342	exposure	TRUE	3.05e-09	inferred	R0BGau	textfile
12:54698408	12	54698408	G	A	0.899743	0.246378	0.0347904	exposure	TRUE	1.42e-12	inferred	R0BGau	textfile
12:121420263	12	121420263	A	G	0.385137	-0.147327	0.0214368	exposure	TRUE	6.3e-12	inferred	R0BGau	textfile
13:110411642	13	110411642	A	C	0.615341	-0.12927	0.0213309	exposure	TRUE	1.36e-09	inferred	R0BGau	textfile
13:113370892	13	113370892	T	C	0.130213	0.165878	0.0308341	exposure	TRUE	7.46e-08	inferred	R0BGau	textfile
14:23494277	14	23494277	A	G	0.72098	-0.173913	0.0230559	exposure	TRUE	4.59e-14	inferred	R0BGau	textfile
14:65281122	14	65281122	T	A	0.711149	-0.148792	0.0228364	exposure	TRUE	7.24e-11	inferred	R0BGau	textfile
15:78551927	15	78551927	A	G	0.438599	-0.167028	0.0208564	exposure	TRUE	1.16e-15	inferred	R0BGau	textfile
15:91506637	15	91506637	T	C	0.869492	-0.310624	0.0308855	exposure	TRUE	8.53e-24	inferred	R0BGau	textfile
16:212649	16	212649	C	T	0.901071	0.243089	0.0347349	exposure	TRUE	2.59e-12	inferred	R0BGau	textfile
16:28864449	16	28864449	G	A	0.57623	-0.129188	0.0216436	exposure	TRUE	2.39e-09	inferred	R0BGau	textfile
16:53818167	16	53818167	T	C	0.586287	-0.155727	0.021014	exposure	TRUE	1.26e-13	inferred	R0BGau	textfile
17:27140147	17	27140147	A	C	0.798037	0.14919	0.0261401	exposure	TRUE	1.15e-08	inferred	R0BGau	textfile
17:38165298	17	38165298	C	A	0.611437	-0.209684	0.0211443	exposure	TRUE	3.52e-23	inferred	R0BGau	textfile
17:76386918	17	76386918	T	C	0.389992	-0.128321	0.0214665	exposure	TRUE	2.26e-09	inferred	R0BGau	textfile
18:43859288	18	43859288	G	A	0.512129	-0.157203	0.0208377	exposure	TRUE	4.55e-14	inferred	R0BGau	textfile
19:4502201	19	4502201	T	C	0.430308	-0.141009	0.0210721	exposure	TRUE	2.21e-11	inferred	R0BGau	textfile
19:18513594	19	18513594	T	C	0.587326	-0.135309	0.0209672	exposure	TRUE	1.09e-10	inferred	R0BGau	textfile
19:45247048	19	45247048	C	T	0.619352	-0.126454	0.0213818	exposure	TRUE	3.34e-09	inferred	R0BGau	textfile
19:45411941	19	45411941	T	C	0.844342	0.549913	0.0285219	exposure	TRUE	7.85e-83	inferred	R0BGau	textfile
19:45423944	19	45423944	C	T	0.97759	-0.432532	0.0721128	exposure	TRUE	2e-09	inferred	R0BGau	textfile
20:30970431	20	30970431	C	A	0.555889	-0.128088	0.0213557	exposure	TRUE	2e-09	inferred	R0BGau	textfile
21:46269526	21	46269526	G	A	0.849803	-0.201748	0.0289722	exposure	TRUE	3.32e-12	inferred	R0BGau	textfile
22:37462936	22	37462936	A	G	0.437699	0.12597	0.0208957	exposure	TRUE	1.65e-09	inferred	R0BGau	textfile
